# Supplementary material for: Bagasse Cellulose Composite Superabsorbent Material with Double-Crosslinking Network Using Chemical Modified Nano-CaCO3 Reinforcing Strategy
Source: Nanomaterials (Basel). 2022 Apr 25;12(9):1459. doi: 10.3390/nano12091459 (PMC9104651; doi:10.3390/nano12091459)
Supplement: Supplementary file 1 [file nanomaterials-12-01459-s001.zip]

Archive with 1 entries (1 files):
- nanomaterials-1686266-supplementary.pdf
